# Supplementary material for: Development of an erythropoietin prescription simulator to improve abilities for the prescription of erythropoietin stimulating agents: Is it feasible?
Source: BMC Nephrol. 2011 Feb 18;12:11. doi: 10.1186/1471-2369-12-11 (PMC3055807; doi:10.1186/1471-2369-12-11)
Supplement: Additional File 1 — The epoetin prescription simulator. Visual Basic version on Excel of the pharmacokinetic simulation tool used in the study. [file 1471-2369-12-11-S1.XLS]

## Sheet: Simulation
Epoetin prescription simulator
Male 77 Kg ESRD Ischemic cardiomyopathy
Hemoglobin target range 11-12 g/dl
	Mean Half-Life (h,s.c.)
Alfa/Beta erythropoietin [1]	19.4/24.2
Darbepoetin [2]	48.8
C.E.R.A. [3,4]	137
Selected epoetin Half Life	48 Hours
Selected administration interval	Monthly Dosage
Week			W0	W1	W2	W3	W4	W5	W6	W7	W8	W9	W10	W11	W12	W13	W14	W15	W16	W17	W18	W19	W20	W21	W22	W23	W24	W25	W26	W27	W28	W29	W30	W31	W32
Hemoglobin g/dl			7.6	7.2	7.7	7.5	7.7	7.4	7.3	7.1	7.4	7.2	7.8	7.1	7.6	7.9	8	7.7	7.9	7.6	7.1	7.2	7.6	7.8	7.5	7.8	7.2	7.8	7.8	8	7.4	7.8	7.1	8	7.8			0.4	-0.4	0.2	-0.1	-0.4	0.5	-0.4	-0.1	0	0	0.1	0.3
ESA dose (U)
Hemoglobin Statistics
Mean	7.56364
SD	0.295612
%<11g/dl	1
%>12g/dl	0
%>13g/dl	0
Ability score	1
Variability based on the delta Hb	0.24
Mean RBC lifespan (day)	61.2024
[truncated: 8 more columns]

## Sheet: Analysis
Epoetin prescription simulator
Male 77 Kg ESRD Ischemic cardiomyopathy
Hemoglobin target range 11-12 g/dl
	Mean Half-Life (h,s.c.)						Test
Alfa/Beta erythropoietin [1]	19.4/24.2		Weekly Dosage				1
Darbepoetin [2]	48.8		Monthly Dosage				2
C.E.R.A. [3,4]	137
Selected epoetin Half-Life	48		Type of Dosage Test				2
Correction factor	2.184
			Delta Hb	0.4	0.5	0.2	0.2	0.3	0.1	0.2	0.3	0.2	0.6	0.7	0.5	0.3	0.1	0.3	0.2	0.3	0.5	0.1	0.4	0.2	0.3	0.3	0.6	0.6	0	0.2	0.6	0.4	0.7	0.9	0.2	7.8
Week			W0	W1	W2	W3	W4	W5	W6	W7	W8	W9	W10	W11	W12	W13	W14	W15	W16	W17	W18	W19	W20	W21	W22	W23	W24	W25	W26	W27	W28	W29	W30	W31	W32
Hemoglobin g/dl	-0.4		7.6	7.2	7.7	7.5	7.7	7.4	7.3	7.1	7.4	7.2	7.8	7.1	7.6	7.9	8	7.7	7.9	7.6	7.1	7.2	7.6	7.8	7.5	7.8	7.2	7.8	7.8	8	7.4	7.8	7.1	8	7.8
ESA dose (U)			0	0	0	0	0	0	0	0	0	0	0	0	0	0	0	0	0	0	0	0	0	0	0	0	0	0	0	0	0	0	0	0	0
																							Bleeding
Bleeding % of total blood			0	0	0	0	0	0	0	0	0	0	0	0	0	0	0	0	0	0	0	0	0	0	0	0	0	0	0	0	0	0	0	0	0
ESA sensitivity % of norm.			0	0	0	0	0	0	0	0	0	0	0	0	0	0	0	0	0	0	0	0	0	0	0	0	0	0	0	0	0	0	0	0	0
Basal ESA sensitivity	167.601
Hemoglobin Statistics
Mean	7.56364
SD	0.295612
%<11g/dl	1
%>12g/dl	0
%>13g/dl	0
Ability score	1
Variability based on the delta Hb	0.24
		ESA corrected	0	0	0	0	0	0	0	0	0	0	0	0	0	0	0	0	0	0	0	0	0	0	0	0	0	0	0	0	0	0	0	0	0
		Hb (g/dl)	7.53179	7.53179	7.53179	7.53179	7.53179	7.53179	7.53179	7.53179	7.53179	7.53179	7.53179	7.53179	7.53179	7.53179	7.53179	7.53179	7.53179	7.53179	7.53179	7.53179	7.53179	7.53179	7.53179	7.53179	7.53179	7.53179	7.53179	7.53179	7.53179	7.53179	7.53179	7.53179	7.53179
SD	Mean
5.4117e-15	14.2857	Go	14.2857	14.2857	14.2857	14.2857	14.2857	14.2857	14.2857	14.2857	14.2857	14.2857	14.2857	14.2857	14.2857	14.2857	14.2857	14.2857	14.2857	14.2857	14.2857	14.2857	14.2857	14.2857	14.2857	14.2857	14.2857	14.2857	14.2857	14.2857	14.2857	14.2857	14.2857	14.2857	14.2857
5.4117e-15	14.2857	Go	14.2857	14.2857	14.2857	14.2857	14.2857	14.2857	14.2857	14.2857	14.2857	14.2857	14.2857	14.2857	14.2857	14.2857	14.2857	14.2857	14.2857	14.2857	14.2857	14.2857	14.2857	14.2857	14.2857	14.2857	14.2857	14.2857	14.2857	14.2857	14.2857	14.2857	14.2857	14.2857	14.2857
5.4117e-15	14.2857	Go	14.2857	14.2857	14.2857	14.2857	14.2857	14.2857	14.2857	14.2857	14.2857	14.2857	14.2857	14.2857	14.2857	14.2857	14.2857	14.2857	14.2857	14.2857	14.2857	14.2857	14.2857	14.2857	14.2857	14.2857	14.2857	14.2857	14.2857	14.2857	14.2857	14.2857	14.2857	14.2857	14.2857
5.4117e-15	14.2857	Go	14.2857	14.2857	14.2857	14.2857	14.2857	14.2857	14.2857	14.2857	14.2857	14.2857	14.2857	14.2857	14.2857	14.2857	14.2857	14.2857	14.2857	14.2857	14.2857	14.2857	14.2857	14.2857	14.2857	14.2857	14.2857	14.2857	14.2857	14.2857	14.2857	14.2857	14.2857	14.2857	14.2857
5.4117e-15	14.2857	Go	14.2857	14.2857	14.2857	14.2857	14.2857	14.2857	14.2857	14.2857	14.2857	14.2857	14.2857	14.2857	14.2857	14.2857	14.2857	14.2857	14.2857	14.2857	14.2857	14.2857	14.2857	14.2857	14.2857	14.2857	14.2857	14.2857	14.2857	14.2857	14.2857	14.2857	14.2857	14.2857	14.2857
5.4117e-15	14.2857	Go	14.2857	14.2857	14.2857	14.2857	14.2857	14.2857	14.2857	14.2857	14.2857	14.2857	14.2857	14.2857	14.2857	14.2857	14.2857	14.2857	14.2857	14.2857	14.2857	14.2857	14.2857	14.2857	14.2857	14.2857	14.2857	14.2857	14.2857	14.2857	14.2857	14.2857	14.2857	14.2857	14.2857
5.4117e-15	14.2857	Go	14.2857	14.2857	14.2857	14.2857	14.2857	14.2857	14.2857	14.2857	14.2857	14.2857	14.2857	14.2857	14.2857	14.2857	14.2857	14.2857	14.2857	14.2857	14.2857	14.2857	14.2857	14.2857	14.2857	14.2857	14.2857	14.2857	14.2857	14.2857	14.2857	14.2857	14.2857	14.2857	14.2857
5.4117e-15	14.2857	1	14.2857	14.2857	14.2857	14.2857	14.2857	14.2857	14.2857	14.2857	14.2857	14.2857	14.2857	14.2857	14.2857	14.2857	14.2857	14.2857	14.2857	14.2857	14.2857	14.2857	14.2857	14.2857	14.2857	14.2857	14.2857	14.2857	14.2857	14.2857	14.2857	14.2857	14.2857	14.2857	14.2857
5.4117e-15	14.2857	2	14.2857	14.2857	14.2857	14.2857	14.2857	14.2857	14.2857	14.2857	14.2857	14.2857	14.2857	14.2857	14.2857	14.2857	14.2857	14.2857	14.2857	14.2857	14.2857	14.2857	14.2857	14.2857	14.2857	14.2857	14.2857	14.2857	14.2857	14.2857	14.2857	14.2857	14.2857	14.2857	14.2857
5.4117e-15	14.2857	3	14.2857	14.2857	14.2857	14.2857	14.2857	14.2857	14.2857	14.2857	14.2857	14.2857	14.2857	14.2857	14.2857	14.2857	14.2857	14.2857	14.2857	14.2857	14.2857	14.2857	14.2857	14.2857	14.2857	14.2857	14.2857	14.2857	14.2857	14.2857	14.2857	14.2857	14.2857	14.2857	14.2857
5.4117e-15	14.2857	4	14.2857	14.2857	14.2857	14.2857	14.2857	14.2857	14.2857	14.2857	14.2857	14.2857	14.2857	14.2857	14.2857	14.2857	14.2857	14.2857	14.2857	14.2857	14.2857	14.2857	14.2857	14.2857	14.2857	14.2857	14.2857	14.2857	14.2857	14.2857	14.2857	14.2857	14.2857	14.2857	14.2857
5.4117e-15	14.2857	5	14.2857	14.2857	14.2857	14.2857	14.2857	14.2857	14.2857	14.2857	14.2857	14.2857	14.2857	14.2857	14.2857	14.2857	14.2857	14.2857	14.2857	14.2857	14.2857	14.2857	14.2857	14.2857	14.2857	14.2857	14.2857	14.2857	14.2857	14.2857	14.2857	14.2857	14.2857	14.2857	14.2857
5.4117e-15	14.2857	6	14.2857	14.2857	14.2857	14.2857	14.2857	14.2857	14.2857	14.2857	14.2857	14.2857	14.2857	14.2857	14.2857	14.2857	14.2857	14.2857	14.2857	14.2857	14.2857	14.2857	14.2857	14.2857	14.2857	14.2857	14.2857	14.2857	14.2857	14.2857	14.2857	14.2857	14.2857	14.2857	14.2857
5.4117e-15	14.2857	7	14.2857	14.2857	14.2857	14.2857	14.2857	14.2857	14.2857	14.2857	14.2857	14.2857	14.2857	14.2857	14.2857	14.2857	14.2857	14.2857	14.2857	14.2857	14.2857	14.2857	14.2857	14.2857	14.2857	14.2857	14.2857	14.2857	14.2857	14.2857	14.2857	14.2857	14.2857	14.2857	14.2857
5.4117e-15	14.2857	8	14.2857	14.2857	14.2857	14.2857	14.2857	14.2857	14.2857	14.2857	14.2857	14.2857	14.2857	14.2857	14.2857	14.2857	14.2857	14.2857	14.2857	14.2857	14.2857	14.2857	14.2857	14.2857	14.2857	14.2857	14.2857	14.2857	14.2857	14.2857	14.2857	14.2857	14.2857	14.2857	14.2857
5.4117e-15	14.2857	9	14.2857	14.2857	14.2857	14.2857	14.2857	14.2857	14.2857	14.2857	14.2857	14.2857	14.2857	14.2857	14.2857	14.2857	14.2857	14.2857	14.2857	14.2857	14.2857	14.2857	14.2857	14.2857	14.2857	14.2857	14.2857	14.2857	14.2857	14.2857	14.2857	14.2857	14.2857	14.2857	14.2857
5.4117e-15	14.2857	10	14.2857	14.2857	14.2857	14.2857	14.2857	14.2857	14.2857	14.2857	14.2857	14.2857	14.2857	14.2857	14.2857	14.2857	14.2857	14.2857	14.2857	14.2857	14.2857	14.2857	14.2857	14.2857	14.2857	14.2857	14.2857	14.2857	14.2857	14.2857	14.2857	14.2857	14.2857	14.2857	14.2857
5.4117e-15	14.2857	11	14.2857	14.2857	14.2857	14.2857	14.2857	14.2857	14.2857	14.2857	14.2857	14.2857	14.2857	14.2857	14.2857	14.2857	14.2857	14.2857	14.2857	14.2857	14.2857	14.2857	14.2857	14.2857	14.2857	14.2857	14.2857	14.2857	14.2857	14.2857	14.2857	14.2857	14.2857	14.2857	14.2857
5.4117e-15	14.2857	12	14.2857	14.2857	14.2857	14.2857	14.2857	14.2857	14.2857	14.2857	14.2857	14.2857	14.2857	14.2857	14.2857	14.2857	14.2857	14.2857	14.2857	14.2857	14.2857	14.2857	14.2857	14.2857	14.2857	14.2857	14.2857	14.2857	14.2857	14.2857	14.2857	14.2857	14.2857	14.2857	14.2857
5.4117e-15	14.2857	13	14.2857	14.2857	14.2857	14.2857	14.2857	14.2857	14.2857	14.2857	14.2857	14.2857	14.2857	14.2857	14.2857	14.2857	14.2857	14.2857	14.2857	14.2857	14.2857	14.2857	14.2857	14.2857	14.2857	14.2857	14.2857	14.2857	14.2857	14.2857	14.2857	14.2857	14.2857	14.2857	14.2857
5.4117e-15	14.2857	14	14.2857	14.2857	14.2857	14.2857	14.2857	14.2857	14.2857	14.2857	14.2857	14.2857	14.2857	14.2857	14.2857	14.2857	14.2857	14.2857	14.2857	14.2857	14.2857	14.2857	14.2857	14.2857	14.2857	14.2857	14.2857	14.2857	14.2857	14.2857	14.2857	14.2857	14.2857	14.2857	14.2857
5.4117e-15	14.2857	15	14.2857	14.2857	14.2857	14.2857	14.2857	14.2857	14.2857	14.2857	14.2857	14.2857	14.2857	14.2857	14.2857	14.2857	14.2857	14.2857	14.2857	14.2857	14.2857	14.2857	14.2857	14.2857	14.2857	14.2857	14.2857	14.2857	14.2857	14.2857	14.2857	14.2857	14.2857	14.2857	14.2857
5.4117e-15	14.2857	16	14.2857	14.2857	14.2857	14.2857	14.2857	14.2857	14.2857	14.2857	14.2857	14.2857	14.2857	14.2857	14.2857	14.2857	14.2857	14.2857	14.2857	14.2857	14.2857	14.2857	14.2857	14.2857	14.2857	14.2857	14.2857	14.2857	14.2857	14.2857	14.2857	14.2857	14.2857	14.2857	14.2857
5.4117e-15	14.2857	17	14.2857	14.2857	14.2857	14.2857	14.2857	14.2857	14.2857	14.2857	14.2857	14.2857	14.2857	14.2857	14.2857	14.2857	14.2857	14.2857	14.2857	14.2857	14.2857	14.2857	14.2857	14.2857	14.2857	14.2857	14.2857	14.2857	14.2857	14.2857	14.2857	14.2857	14.2857	14.2857	14.2857
5.4117e-15	14.2857	18	14.2857	14.2857	14.2857	14.2857	14.2857	14.2857	14.2857	14.2857	14.2857	14.2857	14.2857	14.2857	14.2857	14.2857	14.2857	14.2857	14.2857	14.2857	14.2857	14.2857	14.2857	14.2857	14.2857	14.2857	14.2857	14.2857	14.2857	14.2857	14.2857	14.2857	14.2857	14.2857	14.2857
5.4117e-15	14.2857	19	14.2857	14.2857	14.2857	14.2857	14.2857	14.2857	14.2857	14.2857	14.2857	14.2857	14.2857	14.2857	14.2857	14.2857	14.2857	14.2857	14.2857	14.2857	14.2857	14.2857	14.2857	14.2857	14.2857	14.2857	14.2857	14.2857	14.2857	14.2857	14.2857	14.2857	14.2857	14.2857	14.2857
5.4117e-15	14.2857	20	14.2857	14.2857	14.2857	14.2857	14.2857	14.2857	14.2857	14.2857	14.2857	14.2857	14.2857	14.2857	14.2857	14.2857	14.2857	14.2857	14.2857	14.2857	14.2857	14.2857	14.2857	14.2857	14.2857	14.2857	14.2857	14.2857	14.2857	14.2857	14.2857	14.2857	14.2857	14.2857	14.2857
5.4117e-15	14.2857	21	14.2857	14.2857	14.2857	14.2857	14.2857	14.2857	14.2857	14.2857	14.2857	14.2857	14.2857	14.2857	14.2857	14.2857	14.2857	14.2857	14.2857	14.2857	14.2857	14.2857	14.2857	14.2857	14.2857	14.2857	14.2857	14.2857	14.2857	14.2857	14.2857	14.2857	14.2857	14.2857	14.2857
5.4117e-15	14.2857	22	14.2857	14.2857	14.2857	14.2857	14.2857	14.2857	14.2857	14.2857	14.2857	14.2857	14.2857	14.2857	14.2857	14.2857	14.2857	14.2857	14.2857	14.2857	14.2857	14.2857	14.2857	14.2857	14.2857	14.2857	14.2857	14.2857	14.2857	14.2857	14.2857	14.2857	14.2857	14.2857	14.2857
5.4117e-15	14.2857	23	14.2857	14.2857	14.2857	14.2857	14.2857	14.2857	14.2857	14.2857	14.2857	14.2857	14.2857	14.2857	14.2857	14.2857	14.2857	14.2857	14.2857	14.2857	14.2857	14.2857	14.2857	14.2857	14.2857	14.2857	14.2857	14.2857	14.2857	14.2857	14.2857	14.2857	14.2857	14.2857	14.2857
5.4117e-15	14.2857	24	14.2857	14.2857	14.2857	14.2857	14.2857	14.2857	14.2857	14.2857	14.2857	14.2857	14.2857	14.2857	14.2857	14.2857	14.2857	14.2857	14.2857	14.2857	14.2857	14.2857	14.2857	14.2857	14.2857	14.2857	14.2857	14.2857	14.2857	14.2857	14.2857	14.2857	14.2857	14.2857	14.2857
5.4117e-15	14.2857	25	14.2857	14.2857	14.2857	14.2857	14.2857	14.2857	14.2857	14.2857	14.2857	14.2857	14.2857	14.2857	14.2857	14.2857	14.2857	14.2857	14.2857	14.2857	14.2857	14.2857	14.2857	14.2857	14.2857	14.2857	14.2857	14.2857	14.2857	14.2857	14.2857	14.2857	14.2857	14.2857	14.2857
5.4117e-15	14.2857	26	14.2857	14.2857	14.2857	14.2857	14.2857	14.2857	14.2857	14.2857	14.2857	14.2857	14.2857	14.2857	14.2857	14.2857	14.2857	14.2857	14.2857	14.2857	14.2857	14.2857	14.2857	14.2857	14.2857	14.2857	14.2857	14.2857	14.2857	14.2857	14.2857	14.2857	14.2857	14.2857	14.2857
5.4117e-15	14.2857	27	14.2857	14.2857	14.2857	14.2857	14.2857	14.2857	14.2857	14.2857	14.2857	14.2857	14.2857	14.2857	14.2857	14.2857	14.2857	14.2857	14.2857	14.2857	14.2857	14.2857	14.2857	14.2857	14.2857	14.2857	14.2857	14.2857	14.2857	14.2857	14.2857	14.2857	14.2857	14.2857	14.2857
5.4117e-15	14.2857	28	14.2857	14.2857	14.2857	14.2857	14.2857	14.2857	14.2857	14.2857	14.2857	14.2857	14.2857	14.2857	14.2857	14.2857	14.2857	14.2857	14.2857	14.2857	14.2857	14.2857	14.2857	14.2857	14.2857	14.2857	14.2857	14.2857	14.2857	14.2857	14.2857	14.2857	14.2857	14.2857	14.2857
5.4117e-15	14.2857	29	14.2857	14.2857	14.2857	14.2857	14.2857	14.2857	14.2857	14.2857	14.2857	14.2857	14.2857	14.2857	14.2857	14.2857	14.2857	14.2857	14.2857	14.2857	14.2857	14.2857	14.2857	14.2857	14.2857	14.2857	14.2857	14.2857	14.2857	14.2857	14.2857	14.2857	14.2857	14.2857	14.2857
5.4117e-15	14.2857	30	14.2857	14.2857	14.2857	14.2857	14.2857	14.2857	14.2857	14.2857	14.2857	14.2857	14.2857	14.2857	14.2857	14.2857	14.2857	14.2857	14.2857	14.2857	14.2857	14.2857	14.2857	14.2857	14.2857	14.2857	14.2857	14.2857	14.2857	14.2857	14.2857	14.2857	14.2857	14.2857	14.2857
5.4117e-15	14.2857	31	14.2857	14.2857	14.2857	14.2857	14.2857	14.2857	14.2857	14.2857	14.2857	14.2857	14.2857	14.2857	14.2857	14.2857	14.2857	14.2857	14.2857	14.2857	14.2857	14.2857	14.2857	14.2857	14.2857	14.2857	14.2857	14.2857	14.2857	14.2857	14.2857	14.2857	14.2857	14.2857	14.2857
5.4117e-15	14.2857	32	14.2857	14.2857	14.2857	14.2857	14.2857	14.2857	14.2857	14.2857	14.2857	14.2857	14.2857	14.2857	14.2857	14.2857	14.2857	14.2857	14.2857	14.2857	14.2857	14.2857	14.2857	14.2857	14.2857	14.2857	14.2857	14.2857	14.2857	14.2857	14.2857	14.2857	14.2857	14.2857	14.2857
5.4117e-15	14.2857	33	14.2857	14.2857	14.2857	14.2857	14.2857	14.2857	14.2857	14.2857	14.2857	14.2857	14.2857	14.2857	14.2857	14.2857	14.2857	14.2857	14.2857	14.2857	14.2857	14.2857	14.2857	14.2857	14.2857	14.2857	14.2857	14.2857	14.2857	14.2857	14.2857	14.2857	14.2857	14.2857	14.2857
5.4117e-15	14.2857	34	14.2857	14.2857	14.2857	14.2857	14.2857	14.2857	14.2857	14.2857	14.2857	14.2857	14.2857	14.2857	14.2857	14.2857	14.2857	14.2857	14.2857	14.2857	14.2857	14.2857	14.2857	14.2857	14.2857	14.2857	14.2857	14.2857	14.2857	14.2857	14.2857	14.2857	14.2857	14.2857	14.2857
5.4117e-15	14.2857	35	14.2857	14.2857	14.2857	14.2857	14.2857	14.2857	14.2857	14.2857	14.2857	14.2857	14.2857	14.2857	14.2857	14.2857	14.2857	14.2857	14.2857	14.2857	14.2857	14.2857	14.2857	14.2857	14.2857	14.2857	14.2857	14.2857	14.2857	14.2857	14.2857	14.2857	14.2857	14.2857	14.2857
5.4117e-15	14.2857	36	14.2857	14.2857	14.2857	14.2857	14.2857	14.2857	14.2857	14.2857	14.2857	14.2857	14.2857	14.2857	14.2857	14.2857	14.2857	14.2857	14.2857	14.2857	14.2857	14.2857	14.2857	14.2857	14.2857	14.2857	14.2857	14.2857	14.2857	14.2857	14.2857	14.2857	14.2857	14.2857	14.2857
5.4117e-15	14.2857	37	14.2857	14.2857	14.2857	14.2857	14.2857	14.2857	14.2857	14.2857	14.2857	14.2857	14.2857	14.2857	14.2857	14.2857	14.2857	14.2857	14.2857	14.2857	14.2857	14.2857	14.2857	14.2857	14.2857	14.2857	14.2857	14.2857	14.2857	14.2857	14.2857	14.2857	14.2857	14.2857	14.2857
5.4117e-15	14.2857	38	14.2857	14.2857	14.2857	14.2857	14.2857	14.2857	14.2857	14.2857	14.2857	14.2857	14.2857	14.2857	14.2857	14.2857	14.2857	14.2857	14.2857	14.2857	14.2857	14.2857	14.2857	14.2857	14.2857	14.2857	14.2857	14.2857	14.2857	14.2857	14.2857	14.2857	14.2857	14.2857	14.2857
5.4117e-15	14.2857	39	14.2857	14.2857	14.2857	14.2857	14.2857	14.2857	14.2857	14.2857	14.2857	14.2857	14.2857	14.2857	14.2857	14.2857	14.2857	14.2857	14.2857	14.2857	14.2857	14.2857	14.2857	14.2857	14.2857	14.2857	14.2857	14.2857	14.2857	14.2857	14.2857	14.2857	14.2857	14.2857	14.2857
5.4117e-15	14.2857	40	14.2857	14.2857	14.2857	14.2857	14.2857	14.2857	14.2857	14.2857	14.2857	14.2857	14.2857	14.2857	14.2857	14.2857	14.2857	14.2857	14.2857	14.2857	14.2857	14.2857	14.2857	14.2857	14.2857	14.2857	14.2857	14.2857	14.2857	14.2857	14.2857	14.2857	14.2857	14.2857	14.2857
5.4117e-15	14.2857	41	14.2857	14.2857	14.2857	14.2857	14.2857	14.2857	14.2857	14.2857	14.2857	14.2857	14.2857	14.2857	14.2857	14.2857	14.2857	14.2857	14.2857	14.2857	14.2857	14.2857	14.2857	14.2857	14.2857	14.2857	14.2857	14.2857	14.2857	14.2857	14.2857	14.2857	14.2857	14.2857	14.2857
5.4117e-15	14.2857	42	14.2857	14.2857	14.2857	14.2857	14.2857	14.2857	14.2857	14.2857	14.2857	14.2857	14.2857	14.2857	14.2857	14.2857	14.2857	14.2857	14.2857	14.2857	14.2857	14.2857	14.2857	14.2857	14.2857	14.2857	14.2857	14.2857	14.2857	14.2857	14.2857	14.2857	14.2857	14.2857	14.2857
5.4117e-15	14.2857	43	14.2857	14.2857	14.2857	14.2857	14.2857	14.2857	14.2857	14.2857	14.2857	14.2857	14.2857	14.2857	14.2857	14.2857	14.2857	14.2857	14.2857	14.2857	14.2857	14.2857	14.2857	14.2857	14.2857	14.2857	14.2857	14.2857	14.2857	14.2857	14.2857	14.2857	14.2857	14.2857	14.2857
5.4117e-15	14.2857	44	14.2857	14.2857	14.2857	14.2857	14.2857	14.2857	14.2857	14.2857	14.2857	14.2857	14.2857	14.2857	14.2857	14.2857	14.2857	14.2857	14.2857	14.2857	14.2857	14.2857	14.2857	14.2857	14.2857	14.2857	14.2857	14.2857	14.2857	14.2857	14.2857	14.2857	14.2857	14.2857	14.2857
5.4117e-15	14.2857	45	14.2857	14.2857	14.2857	14.2857	14.2857	14.2857	14.2857	14.2857	14.2857	14.2857	14.2857	14.2857	14.2857	14.2857	14.2857	14.2857	14.2857	14.2857	14.2857	14.2857	14.2857	14.2857	14.2857	14.2857	14.2857	14.2857	14.2857	14.2857	14.2857	14.2857	14.2857	14.2857	14.2857
5.4117e-15	14.2857	46	14.2857	14.2857	14.2857	14.2857	14.2857	14.2857	14.2857	14.2857	14.2857	14.2857	14.2857	14.2857	14.2857	14.2857	14.2857	14.2857	14.2857	14.2857	14.2857	14.2857	14.2857	14.2857	14.2857	14.2857	14.2857	14.2857	14.2857	14.2857	14.2857	14.2857	14.2857	14.2857	14.2857
5.4117e-15	14.2857	47	14.2857	14.2857	14.2857	14.2857	14.2857	14.2857	14.2857	14.2857	14.2857	14.2857	14.2857	14.2857	14.2857	14.2857	14.2857	14.2857	14.2857	14.2857	14.2857	14.2857	14.2857	14.2857	14.2857	14.2857	14.2857	14.2857	14.2857	14.2857	14.2857	14.2857	14.2857	14.2857	14.2857
5.4117e-15	14.2857	48	14.2857	14.2857	14.2857	14.2857	14.2857	14.2857	14.2857	14.2857	14.2857	14.2857	14.2857	14.2857	14.2857	14.2857	14.2857	14.2857	14.2857	14.2857	14.2857	14.2857	14.2857	14.2857	14.2857	14.2857	14.2857	14.2857	14.2857	14.2857	14.2857	14.2857	14.2857	14.2857	14.2857
5.4117e-15	14.2857	49	14.2857	14.2857	14.2857	14.2857	14.2857	14.2857	14.2857	14.2857	14.2857	14.2857	14.2857	14.2857	14.2857	14.2857	14.2857	14.2857	14.2857	14.2857	14.2857	14.2857	14.2857	14.2857	14.2857	14.2857	14.2857	14.2857	14.2857	14.2857	14.2857	14.2857	14.2857	14.2857	14.2857
7.2156e-15	12.1429	50	12.1429	12.1429	12.1429	12.1429	12.1429	12.1429	12.1429	12.1429	12.1429	12.1429	12.1429	12.1429	12.1429	12.1429	12.1429	12.1429	12.1429	12.1429	12.1429	12.1429	12.1429	12.1429	12.1429	12.1429	12.1429	12.1429	12.1429	12.1429	12.1429	12.1429	12.1429	12.1429	12.1429
7.2156e-15	12.1429	52	12.1429	12.1429	12.1429	12.1429	12.1429	12.1429	12.1429	12.1429	12.1429	12.1429	12.1429	12.1429	12.1429	12.1429	12.1429	12.1429	12.1429	12.1429	12.1429	12.1429	12.1429	12.1429	12.1429	12.1429	12.1429	12.1429	12.1429	12.1429	12.1429	12.1429	12.1429	12.1429	12.1429
7.2156e-15	12.1429	53	12.1429	12.1429	12.1429	12.1429	12.1429	12.1429	12.1429	12.1429	12.1429	12.1429	12.1429	12.1429	12.1429	12.1429	12.1429	12.1429	12.1429	12.1429	12.1429	12.1429	12.1429	12.1429	12.1429	12.1429	12.1429	12.1429	12.1429	12.1429	12.1429	12.1429	12.1429	12.1429	12.1429
7.2156e-15	12.1429	54	12.1429	12.1429	12.1429	12.1429	12.1429	12.1429	12.1429	12.1429	12.1429	12.1429	12.1429	12.1429	12.1429	12.1429	12.1429	12.1429	12.1429	12.1429	12.1429	12.1429	12.1429	12.1429	12.1429	12.1429	12.1429	12.1429	12.1429	12.1429	12.1429	12.1429	12.1429	12.1429	12.1429
7.2156e-15	12.1429	55	12.1429	12.1429	12.1429	12.1429	12.1429	12.1429	12.1429	12.1429	12.1429	12.1429	12.1429	12.1429	12.1429	12.1429	12.1429	12.1429	12.1429	12.1429	12.1429	12.1429	12.1429	12.1429	12.1429	12.1429	12.1429	12.1429	12.1429	12.1429	12.1429	12.1429	12.1429	12.1429	12.1429
7.2156e-15	12.1429	56	12.1429	12.1429	12.1429	12.1429	12.1429	12.1429	12.1429	12.1429	12.1429	12.1429	12.1429	12.1429	12.1429	12.1429	12.1429	12.1429	12.1429	12.1429	12.1429	12.1429	12.1429	12.1429	12.1429	12.1429	12.1429	12.1429	12.1429	12.1429	12.1429	12.1429	12.1429	12.1429	12.1429
7.2156e-15	12.1429	57	12.1429	12.1429	12.1429	12.1429	12.1429	12.1429	12.1429	12.1429	12.1429	12.1429	12.1429	12.1429	12.1429	12.1429	12.1429	12.1429	12.1429	12.1429	12.1429	12.1429	12.1429	12.1429	12.1429	12.1429	12.1429	12.1429	12.1429	12.1429	12.1429	12.1429	12.1429	12.1429	12.1429
1.8039e-15	8.77321	58	8.77321	8.77321	8.77321	8.77321	8.77321	8.77321	8.77321	8.77321	8.77321	8.77321	8.77321	8.77321	8.77321	8.77321	8.77321	8.77321	8.77321	8.77321	8.77321	8.77321	8.77321	8.77321	8.77321	8.77321	8.77321	8.77321	8.77321	8.77321	8.77321	8.77321	8.77321	8.77321	8.77321
1.8039e-15	8.77321	59	8.77321	8.77321	8.77321	8.77321	8.77321	8.77321	8.77321	8.77321	8.77321	8.77321	8.77321	8.77321	8.77321	8.77321	8.77321	8.77321	8.77321	8.77321	8.77321	8.77321	8.77321	8.77321	8.77321	8.77321	8.77321	8.77321	8.77321	8.77321	8.77321	8.77321	8.77321	8.77321	8.77321
1.8039e-15	8.77321	60	8.77321	8.77321	8.77321	8.77321	8.77321	8.77321	8.77321	8.77321	8.77321	8.77321	8.77321	8.77321	8.77321	8.77321	8.77321	8.77321	8.77321	8.77321	8.77321	8.77321	8.77321	8.77321	8.77321	8.77321	8.77321	8.77321	8.77321	8.77321	8.77321	8.77321	8.77321	8.77321	8.77321
1.8039e-15	8.77321	61	8.77321	8.77321	8.77321	8.77321	8.77321	8.77321	8.77321	8.77321	8.77321	8.77321	8.77321	8.77321	8.77321	8.77321	8.77321	8.77321	8.77321	8.77321	8.77321	8.77321	8.77321	8.77321	8.77321	8.77321	8.77321	8.77321	8.77321	8.77321	8.77321	8.77321	8.77321	8.77321	8.77321
1.8039e-15	8.77321	62	8.77321	8.77321	8.77321	8.77321	8.77321	8.77321	8.77321	8.77321	8.77321	8.77321	8.77321	8.77321	8.77321	8.77321	8.77321	8.77321	8.77321	8.77321	8.77321	8.77321	8.77321	8.77321	8.77321	8.77321	8.77321	8.77321	8.77321	8.77321	8.77321	8.77321	8.77321	8.77321	8.77321
1.8039e-15	8.77321	63	8.77321	8.77321	8.77321	8.77321	8.77321	8.77321	8.77321	8.77321	8.77321	8.77321	8.77321	8.77321	8.77321	8.77321	8.77321	8.77321	8.77321	8.77321	8.77321	8.77321	8.77321	8.77321	8.77321	8.77321	8.77321	8.77321	8.77321	8.77321	8.77321	8.77321	8.77321	8.77321	8.77321
1.8039e-15	8.77321	64	8.77321	8.77321	8.77321	8.77321	8.77321	8.77321	8.77321	8.77321	8.77321	8.77321	8.77321	8.77321	8.77321	8.77321	8.77321	8.77321	8.77321	8.77321	8.77321	8.77321	8.77321	8.77321	8.77321	8.77321	8.77321	8.77321	8.77321	8.77321	8.77321	8.77321	8.77321	8.77321	8.77321
1.20456e-06	5.38785	65	5.38786	5.38785	5.38785	5.38785	5.38785	5.38785	5.38785	5.38785	5.38785	5.38785	5.38785	5.38785	5.38785	5.38785	5.38785	5.38785	5.38785	5.38785	5.38785	5.38785	5.38785	5.38785	5.38785	5.38785	5.38785	5.38785	5.38785	5.38785	5.38785	5.38785	5.38785	5.38785	5.38785
1.20456e-06	5.38785	66	5.38786	5.38785	5.38785	5.38785	5.38785	5.38785	5.38785	5.38785	5.38785	5.38785	5.38785	5.38785	5.38785	5.38785	5.38785	5.38785	5.38785	5.38785	5.38785	5.38785	5.38785	5.38785	5.38785	5.38785	5.38785	5.38785	5.38785	5.38785	5.38785	5.38785	5.38785	5.38785	5.38785
1.20456e-06	5.38785	67	5.38786	5.38785	5.38785	5.38785	5.38785	5.38785	5.38785	5.38785	5.38785	5.38785	5.38785	5.38785	5.38785	5.38785	5.38785	5.38785	5.38785	5.38785	5.38785	5.38785	5.38785	5.38785	5.38785	5.38785	5.38785	5.38785	5.38785	5.38785	5.38785	5.38785	5.38785	5.38785	5.38785
1.20456e-06	5.38785	68	5.38786	5.38785	5.38785	5.38785	5.38785	5.38785	5.38785	5.38785	5.38785	5.38785	5.38785	5.38785	5.38785	5.38785	5.38785	5.38785	5.38785	5.38785	5.38785	5.38785	5.38785	5.38785	5.38785	5.38785	5.38785	5.38785	5.38785	5.38785	5.38785	5.38785	5.38785	5.38785	5.38785
1.20456e-06	5.38785	69	5.38786	5.38785	5.38785	5.38785	5.38785	5.38785	5.38785	5.38785	5.38785	5.38785	5.38785	5.38785	5.38785	5.38785	5.38785	5.38785	5.38785	5.38785	5.38785	5.38785	5.38785	5.38785	5.38785	5.38785	5.38785	5.38785	5.38785	5.38785	5.38785	5.38785	5.38785	5.38785	5.38785
1.20456e-06	5.38785	70	5.38786	5.38785	5.38785	5.38785	5.38785	5.38785	5.38785	5.38785	5.38785	5.38785	5.38785	5.38785	5.38785	5.38785	5.38785	5.38785	5.38785	5.38785	5.38785	5.38785	5.38785	5.38785	5.38785	5.38785	5.38785	5.38785	5.38785	5.38785	5.38785	5.38785	5.38785	5.38785	5.38785
1.20456e-06	5.38785	71	5.38786	5.38785	5.38785	5.38785	5.38785	5.38785	5.38785	5.38785	5.38785	5.38785	5.38785	5.38785	5.38785	5.38785	5.38785	5.38785	5.38785	5.38785	5.38785	5.38785	5.38785	5.38785	5.38785	5.38785	5.38785	5.38785	5.38785	5.38785	5.38785	5.38785	5.38785	5.38785	5.38785
1.20248e-06	2.81249	72	2.81249	2.8125	2.81249	2.81249	2.81249	2.81249	2.81249	2.81249	2.81249	2.81249	2.81249	2.81249	2.81249	2.81249	2.81249	2.81249	2.81249	2.81249	2.81249	2.81249	2.81249	2.81249	2.81249	2.81249	2.81249	2.81249	2.81249	2.81249	2.81249	2.81249	2.81249	2.81249	2.81249
1.20248e-06	2.81249	73	2.81249	2.8125	2.81249	2.81249	2.81249	2.81249	2.81249	2.81249	2.81249	2.81249	2.81249	2.81249	2.81249	2.81249	2.81249	2.81249	2.81249	2.81249	2.81249	2.81249	2.81249	2.81249	2.81249	2.81249	2.81249	2.81249	2.81249	2.81249	2.81249	2.81249	2.81249	2.81249	2.81249
1.20248e-06	2.81249	74	2.81249	2.8125	2.81249	2.81249	2.81249	2.81249	2.81249	2.81249	2.81249	2.81249	2.81249	2.81249	2.81249	2.81249	2.81249	2.81249	2.81249	2.81249	2.81249	2.81249	2.81249	2.81249	2.81249	2.81249	2.81249	2.81249	2.81249	2.81249	2.81249	2.81249	2.81249	2.81249	2.81249
1.20248e-06	2.81249	75	2.81249	2.8125	2.81249	2.81249	2.81249	2.81249	2.81249	2.81249	2.81249	2.81249	2.81249	2.81249	2.81249	2.81249	2.81249	2.81249	2.81249	2.81249	2.81249	2.81249	2.81249	2.81249	2.81249	2.81249	2.81249	2.81249	2.81249	2.81249	2.81249	2.81249	2.81249	2.81249	2.81249
1.20248e-06	2.81249	76	2.81249	2.8125	2.81249	2.81249	2.81249	2.81249	2.81249	2.81249	2.81249	2.81249	2.81249	2.81249	2.81249	2.81249	2.81249	2.81249	2.81249	2.81249	2.81249	2.81249	2.81249	2.81249	2.81249	2.81249	2.81249	2.81249	2.81249	2.81249	2.81249	2.81249	2.81249	2.81249	2.81249
1.20248e-06	2.81249	77	2.81249	2.8125	2.81249	2.81249	2.81249	2.81249	2.81249	2.81249	2.81249	2.81249	2.81249	2.81249	2.81249	2.81249	2.81249	2.81249	2.81249	2.81249	2.81249	2.81249	2.81249	2.81249	2.81249	2.81249	2.81249	2.81249	2.81249	2.81249	2.81249	2.81249	2.81249	2.81249	2.81249
1.20248e-06	2.81249	78	2.81249	2.8125	2.81249	2.81249	2.81249	2.81249	2.81249	2.81249	2.81249	2.81249	2.81249	2.81249	2.81249	2.81249	2.81249	2.81249	2.81249	2.81249	2.81249	2.81249	2.81249	2.81249	2.81249	2.81249	2.81249	2.81249	2.81249	2.81249	2.81249	2.81249	2.81249	2.81249	2.81249
Mean RBC lifespan (day)			61.2024	61.2024	61.2024	61.2024	61.2024	61.2024	61.2024	61.2024	61.2024	61.2024	61.2024	61.2024	61.2024	61.2024	61.2024	61.2024	61.2024	61.2024	61.2024	61.2024	61.2024	61.2024	61.2024	61.2024	61.2024	61.2024	61.2024	61.2024	61.2024	61.2024	61.2024	61.2024	61.2024
Mean	61.2024
SD	4.02877e-07
